# Supplementary material for: Identification of the CRE-1 Cellulolytic Regulon in Neurospora crassa
Source: PLoS One. 2011 Sep 29;6(9):e25654. doi: 10.1371/journal.pone.0025654 (PMC3183063; doi:10.1371/journal.pone.0025654)
Supplement: Table S1 — (XLS) [file pone.0025654.s005.xls]

## Sheet: summary
Table S1. Summary of the secretome of Δcre-1 strain as compared to a WT strain grown on Avicel for 7 days.
* represents gene with uncertain signal peptide prediction.
Gene	SignalP	Annotation	Identifier	peptides detected	Overlap with WT_Avicela	Overlap with WT_Miscanthusa
NCU00206	Y	probable cellobiose dehydrogenase		13	Y	Y
NCU00762	Y	probable cellulase precursor	cellulase	14	Y	Y
NCU04952	Y	probable beta-D-glucoside glucohydrolase		7	Y	Y
NCU05057	Y	probable endo-1,4-beta-glucanase	cellulase	3	Y	Y
NCU05137	Y	conserved hypothetical protein		1	Y	Y
NCU05924	Y	probable endo-beta-1,4-D-xylanase	Hemicellulase	12	Y	Y
NCU05955	Y	probable endoglucanase C	Hemicellulase	4	Y	Y
NCU07143	Y	conserved hypothetical protein		4	Y	Y
NCU07190	Y	related to cellulose 1,4-beta-cellobiosidase II precursor	cellulase	6	Y	Y
NCU07225	Y	endo-1,4-beta-xylanase 2 precursor	Hemicellulase	2	Y	Y
NCU07326	Y	related to putative arabinase	Hemicellulase	17	Y	Y
NCU07340	Y	cellulose 1,4-beta-cellobiosidase	cellulase	1	Y	Y
NCU07898	Y	related to cel1 protein precursor	cellulase	5	Y	Y
NCU08398	Y	related to aldose 1-epimerase		3	Y	Y
NCU08412	N	related to beta-mannanase		1	Y	Y
NCU08760	Y	related to family 61 endoglucanase	cellulase	6	Y	Y
NCU09175	Y	related to glucan 1,3-beta-glucosidase precursor		2	Y	Y
NCU09491	Y*	feruloyl esterase B precursor (subclass of the carboxylic acid esterases)		4	Y	Y
NCU09680	Y	probable cellulose 1,4-beta-cellobiosidase II precursor	cellulase	12	Y	Y
NCU04870	Y	probable acetylxylan esterase (subclass of the carboxylic acid esterases)		1		Y
NCU08785	Y	related to esterase D		2		Y
NCU02240	Y	related to endoglucanase B	cellulase	1	Y
NCU02855	Y	probable endo-1,4-beta-xylanase A precursor	Hemicellulase	1	Y
NCU05121	Y	probable endoglucanase	cellulase	2	Y
NCU05852	Y	conserved hypothetical protein		1	Y
NCU08909	Y	probable beta (1-3) glucanosyltransferase gel3p		1	Y
NCU00449	Y	conserved hypothetical protein		1
NCU05598	Y	ASD-1 rhamnogalacturonase B precursor		2
NCU07200	Y	related to metalloprotease MEP1		3
NCU09518	Y	glucooligosaccharide oxidase		2
NCU09664	Y	probable acetyl xylan esterase II precursor		1
a Data from Tian et al., Proc Natl Acad Sci 106:22157-22162 (2009).
