# Supplementary material for: Identification of the CRE-1 Cellulolytic Regulon in Neurospora crassa
Source: PLoS One. 2011 Sep 29;6(9):e25654. doi: 10.1371/journal.pone.0025654 (PMC3183063; doi:10.1371/journal.pone.0025654)
Supplement: Table S3 — (XLS) [file pone.0025654.s007.xls]

## Sheet: Sheet1
Table S3. Comparson the regulons of CRE1 in T. reesei with N. crassa CRE-1.
GeneID	Annotation	Homolog in T. reesei	Regulation by CRE1 in T. reesei	Regulation by CRE-1 in N. crassa
NCU01633	probable low-affinity hexose transporter HXT3	106556	induced	Repressed under MM
NCU02184	related to endochitinase 2 precursor	66041	induced	Repressed under MM
NCU04452	probable NADPH2 dehydrogenase chain OYE2	103015	induced	Activated under MM
NCU09041	probable L-xylulose reductase	74194	induced	Activated under both MM and Avicel
NCU06619	neutral amino acid permease	121486	induced	Activated under Avicel/Repressed under MM
NCU03415	probable aldehyde dehydrogenase	78683	induced	Activated under Avicel
NCU04554	probable endochitinase class V precursor	81598	induced	Activated under MM
NCU08398	related to aldose 1-epimerase	120784	induced	Activated under MM/Repressed under Avicel
NCU01985	probable sulfate adenylyltransferase	47066	Repressed	Repressed under both MM and Avicel
NCU02005	probable phosphoadenosine phosphosulfate reductase	65410	Repressed	Repressed under Avicel
NCU02059	related to aspartic proteinase	81004	Repressed	Repressed under Avicel
NCU02967	related to 26s proteasome subunit p28	32712	Repressed	Repressed under Avicel
NCU04077	related to sulfite reductase flavin-binding subunit MET10	81576	Repressed	Repressed under Avicel
NCU01517	glucoamylase precursor	1885	Repressed	Repressed under MM
NCU02583	probable Alpha-glucosidase precursor	82235	Repressed	Repressed under MM
NCU08148	probable H+/nucleoside cotransporter	49970	Repressed	Repressed under MM
NCU03509	NAAP-1 amino acid permease NAAP1	51110	Repressed	Repressed under MM
NCU04537	probable monosaccharide transporter	47710	Repressed	Repressed under MM
