# Supplementary material for: Identification of the CRE-1 Cellulolytic Regulon in Neurospora crassa
Source: PLoS One. 2011 Sep 29;6(9):e25654. doi: 10.1371/journal.pone.0025654 (PMC3183063; doi:10.1371/journal.pone.0025654)
Supplement: Table S4 — (XLS) [file pone.0025654.s008.xls]

## Sheet: 77
Table S4
Page 1 'SYGGRG' motif in the promoters of the 77 gene set related to C-compound and carbohydrate metabolism whose expression level increased in the Δcre-1 strain as compared to wild type
map	type	id	strand	start	end	sequence	score	ln(P)
NCU00130	site	patser	R	-742	-737	GCGGGG	6.67	-8.96
NCU00130	site	patser	D	-735	-730	GTGGGG	6.31	-7.58
NCU00130	site	patser	D	-505	-500	GTGGGG	6.31	-7.58
NCU00130	site	patser	D	-76	-71	GCGGAG	6.31	-7.58
NCU00206	site	patser	R	-885	-880	CCGGAG	6.31	-7.58
NCU00206	site	patser	R	-842	-837	CTGGAG	5.95	-7.13
NCU00206	site	patser	D	-744	-739	GCGGGG	6.67	-8.96
NCU00206	site	patser	D	-578	-573	GTGGAG	5.95	-7.13
NCU00449	site	patser	D	-407	-402	CCGGGG	6.67	-8.96
NCU00449	site	patser	R	-279	-274	CTGGAG	5.95	-7.13
NCU00710	site	patser	R	-328	-323	CCGGGG	6.67	-8.96
NCU00710	site	patser	D	-293	-288	CCGGAG	6.31	-7.58
NCU00710	site	patser	R	-63	-58	CTGGAG	5.95	-7.13
NCU00762	site	patser	D	-986	-981	GTGGAG	5.95	-7.13
NCU00762	site	patser	R	-715	-710	CCGGGG	6.67	-8.96
NCU00762	site	patser	R	-496	-491	CCGGGG	6.67	-8.96
NCU00762	site	patser	R	-478	-473	GCGGGG	6.67	-8.96
NCU00762	site	patser	R	-303	-298	CTGGGG	6.31	-7.58
NCU00762	site	patser	D	-174	-169	CTGGAG	5.95	-7.13
NCU00762	site	patser	R	-28	-23	CCGGGG	6.67	-8.96
NCU00836	site	patser	D	-794	-789	CCGGGG	6.67	-8.96
NCU00836	site	patser	D	-769	-764	GTGGAG	5.95	-7.13
NCU00836	site	patser	D	-575	-570	GTGGAG	5.95	-7.13
NCU00836	site	patser	D	-481	-476	GCGGAG	6.31	-7.58
NCU00836	site	patser	R	-364	-359	CCGGAG	6.31	-7.58
NCU00836	site	patser	D	-290	-285	GTGGGG	6.31	-7.58
NCU00890	site	patser	D	-930	-925	CTGGGG	6.31	-7.58
NCU00890	site	patser	D	-885	-880	GTGGGG	6.31	-7.58
NCU00890	site	patser	R	-831	-826	GCGGAG	6.31	-7.58
NCU00890	site	patser	R	-516	-511	GCGGGG	6.67	-8.96
NCU00890	site	patser	D	-397	-392	GTGGGG	6.31	-7.58
NCU00890	site	patser	R	-318	-313	GCGGGG	6.67	-8.96
NCU00943	site	patser	R	-675	-670	CTGGGG	6.31	-7.58
NCU00943	site	patser	D	-604	-599	CTGGAG	5.95	-7.13
NCU00943	site	patser	D	-594	-589	GCGGAG	6.31	-7.58
NCU00943	site	patser	D	-554	-549	CTGGGG	6.31	-7.58
NCU00943	site	patser	D	-271	-266	CTGGGG	6.31	-7.58
NCU00943	site	patser	R	-232	-227	GTGGGG	6.31	-7.58
NCU00943	site	patser	D	-172	-167	GTGGGG	6.31	-7.58
NCU00988	site	patser	D	-953	-948	GCGGAG	6.31	-7.58
NCU00988	site	patser	R	-917	-912	GTGGAG	5.95	-7.13
NCU00988	site	patser	R	-805	-800	CTGGAG	5.95	-7.13
NCU00988	site	patser	R	-798	-793	CTGGAG	5.95	-7.13
NCU00988	site	patser	R	-791	-786	CTGGAG	5.95	-7.13
NCU00988	site	patser	D	-384	-379	CCGGAG	6.31	-7.58
NCU00988	site	patser	D	-223	-218	CTGGAG	5.95	-7.13
NCU00988	site	patser	D	-19	-14	CCGGGG	6.67	-8.96
NCU01050	site	patser	D	-932	-927	CTGGGG	6.31	-7.58
NCU01050	site	patser	R	-744	-739	GCGGAG	6.31	-7.58
NCU01050	site	patser	D	-567	-562	CCGGAG	6.31	-7.58
NCU01050	site	patser	R	-357	-352	CCGGAG	6.31	-7.58
NCU01050	site	patser	D	-355	-350	CCGGAG	6.31	-7.58
NCU01050	site	patser	D	-334	-329	GCGGGG	6.67	-8.96
NCU01050	site	patser	D	-143	-138	CCGGGG	6.67	-8.96
NCU01517	site	patser	R	-292	-287	CCGGGG	6.67	-8.96
NCU01633	site	patser	R	-809	-804	CCGGAG	6.31	-7.58
NCU01633	site	patser	D	-761	-756	CTGGAG	5.95	-7.13
NCU01633	site	patser	R	-744	-739	CTGGGG	6.31	-7.58
NCU01633	site	patser	R	-591	-586	CCGGGG	6.67	-8.96
NCU01633	site	patser	D	-572	-567	CTGGGG	6.31	-7.58
NCU01633	site	patser	R	-515	-510	CTGGAG	5.95	-7.13
NCU01633	site	patser	D	-487	-482	CTGGAG	5.95	-7.13
NCU01633	site	patser	R	-440	-435	CTGGGG	6.31	-7.58
NCU01633	site	patser	R	-426	-421	GCGGGG	6.67	-8.96
NCU01633	site	patser	D	-308	-303	GTGGAG	5.95	-7.13
NCU01633	site	patser	R	-203	-198	CTGGGG	6.31	-7.58
NCU01633	site	patser	R	-154	-149	CTGGGG	6.31	-7.58
NCU01704	site	patser	D	-597	-592	GCGGGG	6.67	-8.96
NCU01704	site	patser	R	-311	-306	GCGGGG	6.67	-8.96
NCU01704	site	patser	D	-180	-175	CTGGAG	5.95	-7.13
NCU01704	site	patser	D	-31	-26	GTGGAG	5.95	-7.13
NCU01754	site	patser	R	-961	-956	GCGGGG	6.67	-8.96
NCU01754	site	patser	R	-809	-804	CTGGGG	6.31	-7.58
NCU01754	site	patser	D	-766	-761	CCGGGG	6.67	-8.96
NCU01754	site	patser	R	-661	-656	GCGGGG	6.67	-8.96
NCU01754	site	patser	D	-631	-626	GCGGAG	6.31	-7.58
NCU01754	site	patser	R	-346	-341	CTGGAG	5.95	-7.13
NCU01754	site	patser	D	-88	-83	CCGGGG	6.67	-8.96
NCU02184	site	patser	R	-724	-719	GTGGGG	6.31	-7.58
NCU02184	site	patser	D	-500	-495	CTGGGG	6.31	-7.58
NCU02184	site	patser	R	-457	-452	CTGGGG	6.31	-7.58
NCU02184	site	patser	R	-354	-349	CTGGGG	6.31	-7.58
NCU02184	site	patser	D	-330	-325	CCGGGG	6.67	-8.96
NCU02193	site	patser	D	-617	-612	CTGGGG	6.31	-7.58
NCU02193	site	patser	R	-606	-601	GTGGGG	6.31	-7.58
NCU02193	site	patser	D	-447	-442	CCGGAG	6.31	-7.58
NCU02193	site	patser	R	-399	-394	GTGGGG	6.31	-7.58
NCU02193	site	patser	D	-187	-182	CCGGAG	6.31	-7.58
NCU02193	site	patser	D	-160	-155	GCGGAG	6.31	-7.58
NCU02240	site	patser	D	-515	-510	CCGGAG	6.31	-7.58
NCU02240	site	patser	R	-344	-339	CCGGGG	6.67	-8.96
NCU02240	site	patser	R	-33	-28	CTGGAG	5.95	-7.13
NCU02344	site	patser	R	-442	-437	CTGGAG	5.95	-7.13
NCU02344	site	patser	R	-406	-401	GTGGGG	6.31	-7.58
NCU02583	site	patser	R	-868	-863	CCGGGG	6.67	-8.96
NCU02583	site	patser	R	-780	-775	CCGGAG	6.31	-7.58
NCU02583	site	patser	D	-683	-678	CCGGGG	6.67	-8.96
NCU02583	site	patser	R	-572	-567	GTGGGG	6.31	-7.58
NCU02855	site	patser	D	-894	-889	CTGGGG	6.31	-7.58
NCU02855	site	patser	D	-503	-498	GTGGGG	6.31	-7.58
NCU02855	site	patser	R	-497	-492	CTGGGG	6.31	-7.58
NCU02855	site	patser	D	-433	-428	CCGGGG	6.67	-8.96
NCU02855	site	patser	R	-326	-321	CTGGAG	5.95	-7.13
NCU02904	site	patser	D	-952	-947	CCGGGG	6.67	-8.96
NCU02904	site	patser	D	-751	-746	CCGGAG	6.31	-7.58
NCU02904	site	patser	R	-510	-505	GTGGGG	6.31	-7.58
NCU02904	site	patser	D	-11	-6	CCGGAG	6.31	-7.58
NCU02916	site	patser	D	-930	-925	CCGGAG	6.31	-7.58
NCU02916	site	patser	D	-650	-645	CCGGAG	6.31	-7.58
NCU02916	site	patser	D	-511	-506	CTGGGG	6.31	-7.58
NCU02916	site	patser	D	-441	-436	CTGGGG	6.31	-7.58
NCU02916	site	patser	D	-395	-390	CCGGGG	6.67	-8.96
NCU03188	site	patser	R	-919	-914	CCGGGG	6.67	-8.96
NCU03188	site	patser	R	-442	-437	GCGGAG	6.31	-7.58
NCU03188	site	patser	R	-246	-241	GCGGGG	6.67	-8.96
NCU03188	site	patser	R	-176	-171	GTGGAG	5.95	-7.13
NCU03188	site	patser	R	-171	-166	CCGGAG	6.31	-7.58
NCU03188	site	patser	D	-23	-18	CTGGGG	6.31	-7.58
NCU03188	site	patser	R	-14	-9	GTGGGG	6.31	-7.58
NCU03328	site	patser	R	-842	-837	CCGGGG	6.67	-8.96
NCU03328	site	patser	R	-796	-791	GTGGAG	5.95	-7.13
NCU03328	site	patser	R	-421	-416	GCGGGG	6.67	-8.96
NCU03328	site	patser	R	-243	-238	GCGGAG	6.31	-7.58
NCU03657	site	patser	D	-926	-921	GCGGGG	6.67	-8.96
NCU03657	site	patser	D	-372	-367	CCGGGG	6.67	-8.96
NCU03657	site	patser	R	-249	-244	CCGGGG	6.67	-8.96
NCU03702	site	patser	R	-941	-936	GCGGGG	6.67	-8.96
NCU03702	site	patser	R	-924	-919	GTGGGG	6.31	-7.58
NCU03702	site	patser	D	-756	-751	CTGGAG	5.95	-7.13
NCU03702	site	patser	D	-664	-659	CCGGGG	6.67	-8.96
NCU03702	site	patser	D	-276	-271	GCGGGG	6.67	-8.96
NCU03702	site	patser	D	-198	-193	CTGGAG	5.95	-7.13
NCU03702	site	patser	R	-123	-118	CTGGAG	5.95	-7.13
NCU03702	site	patser	R	-102	-97	GCGGGG	6.67	-8.96
NCU03702	site	patser	R	-54	-49	CTGGAG	5.95	-7.13
NCU04265	site	patser	R	-890	-885	GCGGGG	6.67	-8.96
NCU04265	site	patser	D	-875	-870	CTGGGG	6.31	-7.58
NCU04265	site	patser	R	-869	-864	GCGGGG	6.67	-8.96
NCU04265	site	patser	R	-859	-854	GTGGAG	5.95	-7.13
NCU04265	site	patser	D	-393	-388	GTGGGG	6.31	-7.58
NCU04265	site	patser	R	-354	-349	CCGGGG	6.67	-8.96
NCU04265	site	patser	R	-134	-129	GTGGGG	6.31	-7.58
NCU04460	site	patser	R	-891	-886	GTGGAG	5.95	-7.13
NCU04460	site	patser	D	-867	-862	GCGGAG	6.31	-7.58
NCU04460	site	patser	R	-858	-853	GTGGGG	6.31	-7.58
NCU04460	site	patser	D	-836	-831	GCGGGG	6.67	-8.96
NCU04460	site	patser	R	-579	-574	CCGGAG	6.31	-7.58
NCU04460	site	patser	D	-568	-563	CTGGAG	5.95	-7.13
NCU04460	site	patser	R	-539	-534	GTGGAG	5.95	-7.13
NCU04494	site	patser	R	-807	-802	GCGGGG	6.67	-8.96
NCU04494	site	patser	R	-775	-770	GTGGAG	5.95	-7.13
NCU04494	site	patser	R	-516	-511	CCGGAG	6.31	-7.58
NCU04537	site	patser	D	-919	-914	GTGGAG	5.95	-7.13
NCU04537	site	patser	R	-748	-743	CTGGGG	6.31	-7.58
NCU04537	site	patser	D	-726	-721	CTGGGG	6.31	-7.58
NCU04537	site	patser	D	-714	-709	CTGGGG	6.31	-7.58
NCU04537	site	patser	R	-688	-683	CCGGAG	6.31	-7.58
NCU04537	site	patser	R	-675	-670	GTGGAG	5.95	-7.13
NCU04537	site	patser	R	-570	-565	CCGGGG	6.67	-8.96
NCU04537	site	patser	R	-545	-540	CCGGGG	6.67	-8.96
NCU04537	site	patser	D	-543	-538	CCGGGG	6.67	-8.96
NCU04537	site	patser	R	-431	-426	CCGGGG	6.67	-8.96
NCU04537	site	patser	D	-386	-381	GCGGGG	6.67	-8.96
NCU04537	site	patser	R	-289	-284	CCGGGG	6.67	-8.96
NCU04537	site	patser	D	-258	-253	CTGGGG	6.31	-7.58
NCU04674	site	patser	R	-814	-809	CCGGGG	6.67	-8.96
NCU04674	site	patser	D	-794	-789	GCGGAG	6.31	-7.58
NCU04674	site	patser	D	-748	-743	CTGGGG	6.31	-7.58
NCU04674	site	patser	D	-737	-732	CTGGGG	6.31	-7.58
NCU04674	site	patser	R	-704	-699	CCGGGG	6.67	-8.96
NCU04674	site	patser	R	-426	-421	GTGGGG	6.31	-7.58
NCU04674	site	patser	D	-397	-392	GCGGAG	6.31	-7.58
NCU04674	site	patser	R	-285	-280	CTGGGG	6.31	-7.58
NCU04674	site	patser	R	-252	-247	CTGGAG	5.95	-7.13
NCU04674	site	patser	R	-68	-63	CCGGAG	6.31	-7.58
NCU04815	site	patser	D	-689	-684	GCGGAG	6.31	-7.58
NCU04815	site	patser	D	-490	-485	GTGGAG	5.95	-7.13
NCU04815	site	patser	R	-479	-474	GCGGAG	6.31	-7.58
NCU04815	site	patser	D	-446	-441	GTGGGG	6.31	-7.58
NCU04815	site	patser	R	-281	-276	GCGGGG	6.67	-8.96
NCU04854	site	patser	D	-731	-726	GTGGGG	6.31	-7.58
NCU04854	site	patser	R	-621	-616	GTGGGG	6.31	-7.58
NCU04854	site	patser	R	-551	-546	GCGGGG	6.67	-8.96
NCU04854	site	patser	R	-479	-474	CCGGAG	6.31	-7.58
NCU04854	site	patser	R	-307	-302	CTGGAG	5.95	-7.13
NCU04870	site	patser	D	-917	-912	GCGGGG	6.67	-8.96
NCU04870	site	patser	D	-912	-907	GTGGAG	5.95	-7.13
NCU04870	site	patser	D	-841	-836	GCGGAG	6.31	-7.58
NCU04870	site	patser	D	-788	-783	CTGGGG	6.31	-7.58
NCU04870	site	patser	R	-620	-615	CTGGGG	6.31	-7.58
NCU04870	site	patser	D	-391	-386	CTGGAG	5.95	-7.13
NCU04870	site	patser	R	-345	-340	CCGGAG	6.31	-7.58
NCU04870	site	patser	D	-330	-325	CTGGGG	6.31	-7.58
NCU04870	site	patser	R	-299	-294	CCGGGG	6.67	-8.96
NCU04870	site	patser	D	-227	-222	CTGGAG	5.95	-7.13
NCU04870	site	patser	R	-20	-15	GTGGGG	6.31	-7.58
NCU04952	site	patser	R	-557	-552	GCGGGG	6.67	-8.96
NCU04952	site	patser	D	-450	-445	GCGGGG	6.67	-8.96
NCU04952	site	patser	D	-277	-272	CCGGAG	6.31	-7.58
NCU04952	site	patser	R	-266	-261	GCGGGG	6.67	-8.96
NCU04963	site	patser	D	-963	-958	GTGGAG	5.95	-7.13
NCU04963	site	patser	R	-866	-861	CCGGGG	6.67	-8.96
NCU04963	site	patser	D	-837	-832	GTGGAG	5.95	-7.13
NCU04963	site	patser	D	-758	-753	CTGGAG	5.95	-7.13
NCU04963	site	patser	R	-502	-497	CTGGAG	5.95	-7.13
NCU04963	site	patser	R	-415	-410	GCGGGG	6.67	-8.96
NCU04963	site	patser	R	-388	-383	CTGGGG	6.31	-7.58
NCU04963	site	patser	R	-376	-371	GCGGGG	6.67	-8.96
NCU04963	site	patser	R	-368	-363	CTGGGG	6.31	-7.58
NCU04963	site	patser	R	-355	-350	CTGGGG	6.31	-7.58
NCU04997	site	patser	R	-995	-990	GTGGGG	6.31	-7.58
NCU04997	site	patser	R	-811	-806	GTGGGG	6.31	-7.58
NCU04997	site	patser	D	-798	-793	CTGGAG	5.95	-7.13
NCU04997	site	patser	D	-775	-770	CTGGAG	5.95	-7.13
NCU04997	site	patser	R	-621	-616	CCGGGG	6.67	-8.96
NCU04997	site	patser	R	-430	-425	GTGGAG	5.95	-7.13
NCU04997	site	patser	R	-270	-265	CTGGGG	6.31	-7.58
NCU04997	site	patser	D	-171	-166	CTGGGG	6.31	-7.58
NCU05057	site	patser	D	-969	-964	CTGGGG	6.31	-7.58
NCU05057	site	patser	D	-604	-599	GCGGGG	6.67	-8.96
NCU05057	site	patser	R	-162	-157	CTGGGG	6.31	-7.58
NCU05121	site	patser	D	-847	-842	GTGGAG	5.95	-7.13
NCU05121	site	patser	R	-529	-524	GCGGAG	6.31	-7.58
NCU05121	site	patser	D	-417	-412	CCGGAG	6.31	-7.58
NCU05121	site	patser	R	-341	-336	CTGGGG	6.31	-7.58
NCU05548	site	patser	R	-721	-716	GCGGGG	6.67	-8.96
NCU05548	site	patser	R	-681	-676	CCGGGG	6.67	-8.96
NCU05598	site	patser	R	-643	-638	GCGGGG	6.67	-8.96
NCU05598	site	patser	R	-505	-500	GTGGAG	5.95	-7.13
NCU05598	site	patser	R	-258	-253	CTGGAG	5.95	-7.13
NCU05598	site	patser	R	-134	-129	GCGGGG	6.67	-8.96
NCU05751	site	patser	R	-844	-839	CTGGAG	5.95	-7.13
NCU05751	site	patser	R	-484	-479	CCGGGG	6.67	-8.96
NCU05924	site	patser	D	-738	-733	GCGGAG	6.31	-7.58
NCU05924	site	patser	D	-398	-393	GCGGGG	6.67	-8.96
NCU05955	site	patser	R	-697	-692	GTGGGG	6.31	-7.58
NCU05955	site	patser	D	-467	-462	GCGGAG	6.31	-7.58
NCU05955	site	patser	R	-454	-449	GTGGAG	5.95	-7.13
NCU05955	site	patser	R	-245	-240	GCGGAG	6.31	-7.58
NCU05955	site	patser	R	-236	-231	GTGGGG	6.31	-7.58
NCU05955	site	patser	R	-169	-164	CCGGAG	6.31	-7.58
NCU05969	site	patser	R	-954	-949	GTGGAG	5.95	-7.13
NCU05969	site	patser	R	-888	-883	GTGGAG	5.95	-7.13
NCU05969	site	patser	D	-473	-468	GCGGGG	6.67	-8.96
NCU05969	site	patser	R	-405	-400	GCGGGG	6.67	-8.96
NCU06009	site	patser	D	-346	-341	GCGGGG	6.67	-8.96
NCU06009	site	patser	R	-140	-135	GTGGAG	5.95	-7.13
NCU06075	site	patser	D	-882	-877	CCGGGG	6.67	-8.96
NCU06075	site	patser	D	-853	-848	GTGGAG	5.95	-7.13
NCU06075	site	patser	R	-715	-710	GTGGGG	6.31	-7.58
NCU06075	site	patser	D	-705	-700	GTGGAG	5.95	-7.13
NCU06075	site	patser	D	-609	-604	GCGGGG	6.67	-8.96
NCU06075	site	patser	D	-585	-580	GTGGGG	6.31	-7.58
NCU06075	site	patser	R	-489	-484	GTGGAG	5.95	-7.13
NCU06075	site	patser	R	-427	-422	GCGGAG	6.31	-7.58
NCU06075	site	patser	R	-98	-93	GCGGAG	6.31	-7.58
NCU06153	site	patser	R	-776	-771	CTGGGG	6.31	-7.58
NCU06153	site	patser	D	-737	-732	GCGGGG	6.67	-8.96
NCU06153	site	patser	R	-707	-702	GTGGGG	6.31	-7.58
NCU06153	site	patser	D	-338	-333	GCGGAG	6.31	-7.58
NCU06211	site	patser	R	-617	-612	CCGGGG	6.67	-8.96
NCU06211	site	patser	R	-313	-308	GCGGAG	6.31	-7.58
NCU06211	site	patser	D	-222	-217	GCGGGG	6.67	-8.96
NCU06211	site	patser	R	-122	-117	GCGGGG	6.67	-8.96
NCU06211	site	patser	R	-107	-102	CTGGGG	6.31	-7.58
NCU06211	site	patser	R	-57	-52	GTGGGG	6.31	-7.58
NCU06211	site	patser	R	-39	-34	CTGGGG	6.31	-7.58
NCU07190	site	patser	D	-686	-681	CCGGAG	6.31	-7.58
NCU07190	site	patser	R	-565	-560	CTGGGG	6.31	-7.58
NCU07190	site	patser	D	-522	-517	CTGGGG	6.31	-7.58
NCU07190	site	patser	D	-433	-428	GCGGAG	6.31	-7.58
NCU07190	site	patser	R	-420	-415	CCGGAG	6.31	-7.58
NCU07190	site	patser	R	-371	-366	CCGGGG	6.67	-8.96
NCU07318	site	patser	D	-620	-615	GTGGGG	6.31	-7.58
NCU07318	site	patser	R	-423	-418	CCGGGG	6.67	-8.96
NCU07326	site	patser	D	-731	-726	GTGGAG	5.95	-7.13
NCU07326	site	patser	R	-578	-573	CTGGAG	5.95	-7.13
NCU07326	site	patser	R	-570	-565	CTGGAG	5.95	-7.13
NCU07326	site	patser	D	-502	-497	CCGGAG	6.31	-7.58
NCU07326	site	patser	D	-66	-61	CTGGAG	5.95	-7.13
NCU07340	site	patser	R	-796	-791	GCGGAG	6.31	-7.58
NCU07340	site	patser	D	-583	-578	CTGGGG	6.31	-7.58
NCU07340	site	patser	D	-575	-570	CTGGGG	6.31	-7.58
NCU07340	site	patser	R	-437	-432	GCGGAG	6.31	-7.58
NCU07340	site	patser	R	-337	-332	GTGGAG	5.95	-7.13
NCU07340	site	patser	D	-327	-322	CTGGAG	5.95	-7.13
NCU07487	site	patser	R	-921	-916	GCGGGG	6.67	-8.96
NCU07487	site	patser	D	-862	-857	GTGGAG	5.95	-7.13
NCU07487	site	patser	R	-655	-650	GTGGGG	6.31	-7.58
NCU07487	site	patser	R	-257	-252	GTGGGG	6.31	-7.58
NCU07487	site	patser	R	-246	-241	CCGGGG	6.67	-8.96
NCU07487	site	patser	D	-231	-226	CCGGGG	6.67	-8.96
NCU07898	site	patser	R	-978	-973	CCGGGG	6.67	-8.96
NCU07898	site	patser	R	-654	-649	GCGGGG	6.67	-8.96
NCU07898	site	patser	D	-96	-91	CTGGAG	5.95	-7.13
NCU08176	site	patser	D	-962	-957	CTGGGG	6.31	-7.58
NCU08176	site	patser	R	-727	-722	CTGGGG	6.31	-7.58
NCU08176	site	patser	R	-697	-692	CTGGAG	5.95	-7.13
NCU08176	site	patser	R	-501	-496	CTGGGG	6.31	-7.58
NCU08176	site	patser	R	-309	-304	CTGGGG	6.31	-7.58
NCU08226	site	patser	R	-947	-942	GTGGAG	5.95	-7.13
NCU08226	site	patser	R	-655	-650	CTGGAG	5.95	-7.13
NCU08226	site	patser	D	-443	-438	CTGGGG	6.31	-7.58
NCU08228	site	patser	R	-824	-819	GTGGAG	5.95	-7.13
NCU08228	site	patser	D	-690	-685	GTGGGG	6.31	-7.58
NCU08228	site	patser	R	-559	-554	CTGGGG	6.31	-7.58
NCU08228	site	patser	R	-542	-537	GTGGGG	6.31	-7.58
NCU08228	site	patser	D	-495	-490	CTGGGG	6.31	-7.58
NCU08228	site	patser	R	-368	-363	CTGGGG	6.31	-7.58
NCU08364	site	patser	R	-826	-821	GCGGAG	6.31	-7.58
NCU08364	site	patser	R	-805	-800	CCGGAG	6.31	-7.58
NCU08364	site	patser	R	-683	-678	GCGGAG	6.31	-7.58
NCU08364	site	patser	R	-187	-182	CCGGGG	6.67	-8.96
NCU08364	site	patser	R	-174	-169	CTGGGG	6.31	-7.58
NCU08364	site	patser	R	-160	-155	CTGGGG	6.31	-7.58
NCU08364	site	patser	D	-142	-137	GCGGAG	6.31	-7.58
NCU08398	site	patser	R	-557	-552	GCGGGG	6.67	-8.96
NCU08746	site	patser	D	-867	-862	CTGGAG	5.95	-7.13
NCU08746	site	patser	D	-618	-613	CCGGAG	6.31	-7.58
NCU08746	site	patser	D	-219	-214	CTGGAG	5.95	-7.13
NCU08760	site	patser	D	-843	-838	CCGGAG	6.31	-7.58
NCU08760	site	patser	R	-800	-795	CCGGGG	6.67	-8.96
NCU08760	site	patser	R	-749	-744	CTGGAG	5.95	-7.13
NCU08760	site	patser	R	-509	-504	CTGGGG	6.31	-7.58
NCU08760	site	patser	R	-495	-490	GTGGGG	6.31	-7.58
NCU08760	site	patser	R	-302	-297	CTGGAG	5.95	-7.13
NCU08760	site	patser	D	-258	-253	CCGGGG	6.67	-8.96
NCU08760	site	patser	D	-244	-239	CCGGGG	6.67	-8.96
NCU08760	site	patser	R	-182	-177	CCGGAG	6.31	-7.58
NCU08760	site	patser	D	-180	-175	CCGGGG	6.67	-8.96
NCU08760	site	patser	R	-51	-46	CTGGAG	5.95	-7.13
NCU09024	site	patser	D	-984	-979	CTGGAG	5.95	-7.13
NCU09024	site	patser	R	-896	-891	GTGGAG	5.95	-7.13
NCU09024	site	patser	D	-821	-816	GTGGGG	6.31	-7.58
NCU09024	site	patser	R	-67	-62	GCGGAG	6.31	-7.58
NCU09170	site	patser	R	-900	-895	GTGGGG	6.31	-7.58
NCU09170	site	patser	D	-214	-209	GCGGGG	6.67	-8.96
NCU09491	site	patser	D	-669	-664	CTGGAG	5.95	-7.13
NCU09491	site	patser	D	-389	-384	CTGGGG	6.31	-7.58
NCU09491	site	patser	D	-66	-61	CTGGGG	6.31	-7.58
NCU09582	site	patser	R	-482	-477	CCGGGG	6.67	-8.96
NCU09582	site	patser	D	-398	-393	CCGGGG	6.67	-8.96
NCU09582	site	patser	R	-363	-358	CCGGAG	6.31	-7.58
NCU09582	site	patser	R	-278	-273	CCGGGG	6.67	-8.96
NCU09582	site	patser	R	-140	-135	CTGGAG	5.95	-7.13
NCU09664	site	patser	R	-528	-523	CCGGAG	6.31	-7.58
NCU09664	site	patser	D	-460	-455	CTGGAG	5.95	-7.13
NCU09664	site	patser	R	-359	-354	GTGGGG	6.31	-7.58
NCU09680	site	patser	R	-735	-730	GTGGAG	5.95	-7.13
NCU09680	site	patser	R	-729	-724	GCGGGG	6.67	-8.96
NCU09680	site	patser	R	-489	-484	CTGGAG	5.95	-7.13
NCU09680	site	patser	R	-321	-316	CCGGAG	6.31	-7.58
NCU09680	site	patser	D	-319	-314	CCGGGG	6.67	-8.96
NCU09830	site	patser	R	-498	-493	GCGGGG	6.67	-8.96
NCU09830	site	patser	R	-91	-86	GTGGGG	6.31	-7.58
NCU09976	site	patser	D	-849	-844	GTGGAG	5.95	-7.13
NCU09976	site	patser	D	-721	-716	GCGGAG	6.31	-7.58
NCU09976	site	patser	D	-715	-710	GCGGGG	6.67	-8.96
NCU09976	site	patser	R	-310	-305	GTGGGG	6.31	-7.58
NCU09976	site	patser	R	-303	-298	CTGGAG	5.95	-7.13
NCU09976	site	patser	R	-88	-83	CTGGAG	5.95	-7.13
NCU10007	site	patser	R	-955	-950	GTGGGG	6.31	-7.58
NCU10007	site	patser	R	-922	-917	GCGGGG	6.67	-8.96
NCU10007	site	patser	D	-909	-904	GCGGGG	6.67	-8.96
NCU10007	site	patser	R	-328	-323	GCGGGG	6.67	-8.96
NCU10007	site	patser	R	-250	-245	CCGGGG	6.67	-8.96
NCU10007	site	patser	R	-80	-75	CTGGAG	5.95	-7.13
NCU10015	site	patser	R	-907	-902	CTGGAG	5.95	-7.13
NCU10015	site	patser	R	-826	-821	CCGGGG	6.67	-8.96
NCU10015	site	patser	R	-751	-746	CTGGGG	6.31	-7.58
NCU10015	site	patser	R	-382	-377	GTGGAG	5.95	-7.13
NCU10015	site	patser	R	-372	-367	GCGGGG	6.67	-8.96

## Sheet: 65
Page 2 'SYGGRG' motif in promoters of 65 gene set related to C-compound and carbohydrate metabolism that showed decreased expression level in Δcre-1 strain as compared to wild type
map	type	id	strand	start	end	sequence	score	ln(P)
NCU00088	site	patser	D	-973	-968	GCGGGG	6.67	-8.96
NCU00777	site	patser	R	-986	-981	GCGGAG	6.31	-7.58
NCU00777	site	patser	R	-443	-438	CCGGGG	6.67	-8.96
NCU00777	site	patser	D	-441	-436	CCGGAG	6.31	-7.58
NCU00777	site	patser	D	-383	-378	GTGGGG	6.31	-7.58
NCU00777	site	patser	R	-246	-241	CTGGGG	6.31	-7.58
NCU00777	site	patser	R	-235	-230	GTGGGG	6.31	-7.58
NCU00943	site	patser	R	-675	-670	CTGGGG	6.31	-7.58
NCU00943	site	patser	D	-594	-589	GCGGAG	6.31	-7.58
NCU00943	site	patser	D	-554	-549	CTGGGG	6.31	-7.58
NCU00943	site	patser	D	-271	-266	CTGGGG	6.31	-7.58
NCU00943	site	patser	R	-232	-227	GTGGGG	6.31	-7.58
NCU00943	site	patser	D	-172	-167	GTGGGG	6.31	-7.58
NCU01107	site	patser	D	-894	-889	GCGGGG	6.67	-8.96
NCU01107	site	patser	D	-505	-500	GCGGGG	6.67	-8.96
NCU01107	site	patser	D	-348	-343	CCGGAG	6.31	-7.58
NCU01107	site	patser	R	-296	-291	GTGGGG	6.31	-7.58
NCU01272	site	patser	D	-940	-935	GTGGGG	6.31	-7.58
NCU01272	site	patser	R	-344	-339	GTGGGG	6.31	-7.58
NCU01272	site	patser	D	-214	-209	GCGGGG	6.67	-8.96
NCU01272	site	patser	R	-151	-146	GCGGAG	6.31	-7.58
NCU01517	site	patser	R	-292	-287	CCGGGG	6.67	-8.96
NCU01633	site	patser	R	-809	-804	CCGGAG	6.31	-7.58
NCU01633	site	patser	R	-744	-739	CTGGGG	6.31	-7.58
NCU01633	site	patser	R	-591	-586	CCGGGG	6.67	-8.96
NCU01633	site	patser	D	-572	-567	CTGGGG	6.31	-7.58
NCU01633	site	patser	R	-440	-435	CTGGGG	6.31	-7.58
NCU01633	site	patser	R	-426	-421	GCGGGG	6.67	-8.96
NCU01633	site	patser	R	-203	-198	CTGGGG	6.31	-7.58
NCU01633	site	patser	R	-154	-149	CTGGGG	6.31	-7.58
NCU01754	site	patser	R	-961	-956	GCGGGG	6.67	-8.96
NCU01754	site	patser	R	-809	-804	CTGGGG	6.31	-7.58
NCU01754	site	patser	D	-766	-761	CCGGGG	6.67	-8.96
NCU01754	site	patser	R	-661	-656	GCGGGG	6.67	-8.96
NCU01754	site	patser	D	-631	-626	GCGGAG	6.31	-7.58
NCU01754	site	patser	D	-88	-83	CCGGGG	6.67	-8.96
NCU01861	site	patser	R	-607	-602	GCGGAG	6.31	-7.58
NCU01861	site	patser	D	-482	-477	GCGGGG	6.67	-8.96
NCU01861	site	patser	D	-457	-452	CCGGGG	6.67	-8.96
NCU02109	site	patser	D	-390	-385	GTGGGG	6.31	-7.58
NCU02109	site	patser	D	-347	-342	GCGGGG	6.67	-8.96
NCU02109	site	patser	R	-309	-304	GCGGGG	6.67	-8.96
NCU02184	site	patser	R	-724	-719	GTGGGG	6.31	-7.58
NCU02184	site	patser	D	-500	-495	CTGGGG	6.31	-7.58
NCU02184	site	patser	R	-457	-452	CTGGGG	6.31	-7.58
NCU02184	site	patser	R	-354	-349	CTGGGG	6.31	-7.58
NCU02184	site	patser	D	-330	-325	CCGGGG	6.67	-8.96
NCU02328	site	patser	D	-637	-632	GCGGAG	6.31	-7.58
NCU02328	site	patser	D	-616	-611	GCGGAG	6.31	-7.58
NCU02328	site	patser	R	-513	-508	GTGGGG	6.31	-7.58
NCU02328	site	patser	R	-450	-445	GCGGGG	6.67	-8.96
NCU02328	site	patser	D	-225	-220	GCGGAG	6.31	-7.58
NCU02328	site	patser	R	-205	-200	GTGGGG	6.31	-7.58
NCU02343	site	patser	D	-304	-299	GCGGGG	6.67	-8.96
NCU02397	site	patser	R	-256	-251	GTGGGG	6.31	-7.58
NCU02480	site	patser	R	-972	-967	GCGGGG	6.67	-8.96
NCU02480	site	patser	R	-949	-944	GCGGGG	6.67	-8.96
NCU02480	site	patser	D	-692	-687	GCGGGG	6.67	-8.96
NCU02480	site	patser	R	-684	-679	GTGGGG	6.31	-7.58
NCU02480	site	patser	R	-399	-394	GCGGGG	6.67	-8.96
NCU02480	site	patser	R	-156	-151	GCGGAG	6.31	-7.58
NCU02480	site	patser	R	-112	-107	GCGGGG	6.67	-8.96
NCU02580	site	patser	D	-993	-988	GTGGGG	6.31	-7.58
NCU02580	site	patser	R	-822	-817	GTGGGG	6.31	-7.58
NCU02580	site	patser	D	-497	-492	GTGGGG	6.31	-7.58
NCU02580	site	patser	R	-167	-162	CCGGGG	6.67	-8.96
NCU02583	site	patser	R	-868	-863	CCGGGG	6.67	-8.96
NCU02583	site	patser	R	-780	-775	CCGGAG	6.31	-7.58
NCU02583	site	patser	D	-683	-678	CCGGGG	6.67	-8.96
NCU02583	site	patser	R	-572	-567	GTGGGG	6.31	-7.58
NCU02727	site	patser	R	-764	-759	GTGGGG	6.31	-7.58
NCU02727	site	patser	R	-403	-398	CTGGGG	6.31	-7.58
NCU02727	site	patser	D	-327	-322	GTGGGG	6.31	-7.58
NCU02727	site	patser	R	-167	-162	CCGGAG	6.31	-7.58
NCU02797	site	patser	D	-571	-566	GCGGGG	6.67	-8.96
NCU02904	site	patser	D	-952	-947	CCGGGG	6.67	-8.96
NCU02904	site	patser	D	-751	-746	CCGGAG	6.31	-7.58
NCU02904	site	patser	R	-510	-505	GTGGGG	6.31	-7.58
NCU02904	site	patser	D	-11	-6	CCGGAG	6.31	-7.58
NCU03415	site	patser	D	-767	-762	GCGGGG	6.67	-8.96
NCU03415	site	patser	D	-754	-749	GCGGGG	6.67	-8.96
NCU03415	site	patser	D	-732	-727	GTGGGG	6.31	-7.58
NCU03415	site	patser	R	-257	-252	GCGGGG	6.67	-8.96
NCU03415	site	patser	D	-154	-149	CTGGGG	6.31	-7.58
NCU03749	site	patser	D	-785	-780	CCGGAG	6.31	-7.58
NCU03749	site	patser	D	-751	-746	GTGGGG	6.31	-7.58
NCU03749	site	patser	D	-438	-433	GCGGAG	6.31	-7.58
NCU03749	site	patser	R	-415	-410	GCGGGG	6.67	-8.96
NCU03749	site	patser	D	-183	-178	GCGGGG	6.67	-8.96
NCU03803	site	patser	R	-880	-875	CTGGGG	6.31	-7.58
NCU03803	site	patser	R	-862	-857	GTGGGG	6.31	-7.58
NCU03803	site	patser	R	-845	-840	GCGGGG	6.67	-8.96
NCU03803	site	patser	R	-839	-834	GCGGGG	6.67	-8.96
NCU03803	site	patser	R	-470	-465	CTGGGG	6.31	-7.58
NCU03803	site	patser	R	-461	-456	GTGGGG	6.31	-7.58
NCU03803	site	patser	D	-238	-233	CTGGGG	6.31	-7.58
NCU03803	site	patser	D	-227	-222	GTGGGG	6.31	-7.58
NCU03893	site	patser	R	-377	-372	GCGGAG	6.31	-7.58
NCU03893	site	patser	R	-177	-172	CCGGAG	6.31	-7.58
NCU03893	site	patser	R	-119	-114	GCGGAG	6.31	-7.58
NCU04265	site	patser	R	-890	-885	GCGGGG	6.67	-8.96
NCU04265	site	patser	D	-875	-870	CTGGGG	6.31	-7.58
NCU04265	site	patser	R	-869	-864	GCGGGG	6.67	-8.96
NCU04265	site	patser	D	-393	-388	GTGGGG	6.31	-7.58
NCU04265	site	patser	R	-354	-349	CCGGGG	6.67	-8.96
NCU04265	site	patser	R	-134	-129	GTGGGG	6.31	-7.58
NCU04280	site	patser	R	-686	-681	CCGGGG	6.67	-8.96
NCU04280	site	patser	R	-358	-353	CCGGGG	6.67	-8.96
NCU04280	site	patser	R	-149	-144	CCGGGG	6.67	-8.96
NCU04400	site	patser	R	-318	-313	CCGGGG	6.67	-8.96
NCU04400	site	patser	D	-316	-311	CCGGAG	6.31	-7.58
NCU04460	site	patser	D	-867	-862	GCGGAG	6.31	-7.58
NCU04460	site	patser	R	-858	-853	GTGGGG	6.31	-7.58
NCU04460	site	patser	D	-836	-831	GCGGGG	6.67	-8.96
NCU04460	site	patser	R	-579	-574	CCGGAG	6.31	-7.58
NCU04510	site	patser	D	-872	-867	CTGGGG	6.31	-7.58
NCU04510	site	patser	D	-763	-758	GCGGAG	6.31	-7.58
NCU04510	site	patser	R	-612	-607	CCGGGG	6.67	-8.96
NCU04510	site	patser	R	-584	-579	CCGGAG	6.31	-7.58
NCU04510	site	patser	D	-582	-577	CCGGGG	6.67	-8.96
NCU04510	site	patser	R	-566	-561	CCGGGG	6.67	-8.96
NCU04510	site	patser	R	-472	-467	GTGGGG	6.31	-7.58
NCU04510	site	patser	R	-450	-445	CTGGGG	6.31	-7.58
NCU04510	site	patser	R	-374	-369	CCGGGG	6.67	-8.96
NCU04510	site	patser	D	-372	-367	CCGGAG	6.31	-7.58
NCU04510	site	patser	D	-364	-359	GCGGGG	6.67	-8.96
NCU04510	site	patser	D	-185	-180	GTGGGG	6.31	-7.58
NCU04537	site	patser	R	-748	-743	CTGGGG	6.31	-7.58
NCU04537	site	patser	D	-726	-721	CTGGGG	6.31	-7.58
NCU04537	site	patser	D	-714	-709	CTGGGG	6.31	-7.58
NCU04537	site	patser	R	-688	-683	CCGGAG	6.31	-7.58
NCU04537	site	patser	R	-570	-565	CCGGGG	6.67	-8.96
NCU04537	site	patser	R	-545	-540	CCGGGG	6.67	-8.96
NCU04537	site	patser	D	-543	-538	CCGGGG	6.67	-8.96
NCU04537	site	patser	R	-431	-426	CCGGGG	6.67	-8.96
NCU04537	site	patser	D	-386	-381	GCGGGG	6.67	-8.96
NCU04537	site	patser	R	-289	-284	CCGGGG	6.67	-8.96
NCU04537	site	patser	D	-258	-253	CTGGGG	6.31	-7.58
NCU04674	site	patser	R	-814	-809	CCGGGG	6.67	-8.96
NCU04674	site	patser	D	-794	-789	GCGGAG	6.31	-7.58
NCU04674	site	patser	D	-748	-743	CTGGGG	6.31	-7.58
NCU04674	site	patser	D	-737	-732	CTGGGG	6.31	-7.58
NCU04674	site	patser	R	-704	-699	CCGGGG	6.67	-8.96
NCU04674	site	patser	R	-426	-421	GTGGGG	6.31	-7.58
NCU04674	site	patser	D	-397	-392	GCGGAG	6.31	-7.58
NCU04674	site	patser	R	-285	-280	CTGGGG	6.31	-7.58
NCU04674	site	patser	R	-68	-63	CCGGAG	6.31	-7.58
NCU04952	site	patser	R	-557	-552	GCGGGG	6.67	-8.96
NCU04952	site	patser	D	-450	-445	GCGGGG	6.67	-8.96
NCU04952	site	patser	D	-277	-272	CCGGAG	6.31	-7.58
NCU04952	site	patser	R	-266	-261	GCGGGG	6.67	-8.96
NCU04963	site	patser	R	-866	-861	CCGGGG	6.67	-8.96
NCU04963	site	patser	R	-415	-410	GCGGGG	6.67	-8.96
NCU04963	site	patser	R	-388	-383	CTGGGG	6.31	-7.58
NCU04963	site	patser	R	-376	-371	GCGGGG	6.67	-8.96
NCU04963	site	patser	R	-368	-363	CTGGGG	6.31	-7.58
NCU04963	site	patser	R	-355	-350	CTGGGG	6.31	-7.58
NCU05041	site	patser	R	-985	-980	GTGGGG	6.31	-7.58
NCU05041	site	patser	R	-807	-802	CTGGGG	6.31	-7.58
NCU05454	site	patser	D	-413	-408	GCGGAG	6.31	-7.58
NCU05454	site	patser	R	-336	-331	GCGGGG	6.67	-8.96
NCU05582	site	patser	D	-904	-899	CCGGAG	6.31	-7.58
NCU05582	site	patser	R	-801	-796	GTGGGG	6.31	-7.58
NCU05582	site	patser	D	-750	-745	GTGGGG	6.31	-7.58
NCU05643	site	patser	D	-817	-812	CTGGGG	6.31	-7.58
NCU05643	site	patser	R	-389	-384	CCGGAG	6.31	-7.58
NCU06042	site	patser	R	-947	-942	CCGGGG	6.67	-8.96
NCU06042	site	patser	R	-765	-760	GCGGAG	6.31	-7.58
NCU06042	site	patser	R	-377	-372	CCGGGG	6.67	-8.96
NCU06441	site	patser	D	-987	-982	GTGGGG	6.31	-7.58
NCU06441	site	patser	D	-907	-902	GCGGGG	6.67	-8.96
NCU06441	site	patser	D	-889	-884	CTGGGG	6.31	-7.58
NCU06441	site	patser	D	-748	-743	CCGGGG	6.67	-8.96
NCU06760	site	patser	R	-925	-920	GCGGGG	6.67	-8.96
NCU06760	site	patser	R	-882	-877	CCGGGG	6.67	-8.96
NCU06760	site	patser	R	-385	-380	GCGGAG	6.31	-7.58
NCU06785	site	patser	R	-948	-943	CTGGGG	6.31	-7.58
NCU06785	site	patser	D	-791	-786	CCGGGG	6.67	-8.96
NCU06785	site	patser	D	-564	-559	GTGGGG	6.31	-7.58
NCU06785	site	patser	D	-211	-206	GCGGAG	6.31	-7.58
NCU06836	site	patser	D	-937	-932	GCGGGG	6.67	-8.96
NCU06836	site	patser	R	-717	-712	CCGGAG	6.31	-7.58
NCU06836	site	patser	D	-697	-692	GCGGAG	6.31	-7.58
NCU07318	site	patser	D	-620	-615	GTGGGG	6.31	-7.58
NCU07318	site	patser	R	-423	-418	CCGGGG	6.67	-8.96
NCU08189	site	patser	D	-389	-384	CTGGGG	6.31	-7.58
NCU08189	site	patser	D	-239	-234	GTGGGG	6.31	-7.58
NCU08189	site	patser	R	-43	-38	GCGGAG	6.31	-7.58
NCU08226	site	patser	D	-443	-438	CTGGGG	6.31	-7.58
NCU08384	site	patser	R	-961	-956	GTGGGG	6.31	-7.58
NCU08384	site	patser	D	-137	-132	CCGGGG	6.67	-8.96
NCU08398	site	patser	R	-557	-552	GCGGGG	6.67	-8.96
NCU08561	site	patser	R	-823	-818	GCGGAG	6.31	-7.58
NCU08877	site	patser	R	-878	-873	GCGGGG	6.67	-8.96
NCU08877	site	patser	R	-316	-311	CTGGGG	6.31	-7.58
NCU08877	site	patser	R	-111	-106	CCGGGG	6.67	-8.96
NCU09041	site	patser	R	-529	-524	GTGGGG	6.31	-7.58
NCU09266	site	patser	D	-623	-618	CCGGAG	6.31	-7.58
NCU09266	site	patser	D	-515	-510	GTGGGG	6.31	-7.58
NCU09266	site	patser	R	-405	-400	GCGGAG	6.31	-7.58
NCU09266	site	patser	R	-394	-389	GCGGGG	6.67	-8.96
NCU09267	site	patser	R	-727	-722	CTGGGG	6.31	-7.58
NCU09267	site	patser	R	-94	-89	GTGGGG	6.31	-7.58
NCU09285	site	patser	D	-929	-924	GCGGGG	6.67	-8.96
NCU09285	site	patser	D	-125	-120	GTGGGG	6.31	-7.58
NCU09285	site	patser	D	-113	-108	CCGGAG	6.31	-7.58
NCU09285	site	patser	D	-92	-87	GTGGGG	6.31	-7.58
NCU09287	site	patser	R	-915	-910	CTGGGG	6.31	-7.58
NCU09287	site	patser	R	-862	-857	GCGGGG	6.67	-8.96
NCU09287	site	patser	D	-838	-833	CTGGGG	6.31	-7.58
NCU09287	site	patser	R	-161	-156	CCGGGG	6.67	-8.96
NCU09287	site	patser	R	-153	-148	CCGGGG	6.67	-8.96
NCU09600	site	patser	D	-657	-652	GTGGGG	6.31	-7.58
NCU09600	site	patser	R	-366	-361	GTGGGG	6.31	-7.58
NCU09600	site	patser	R	-304	-299	GCGGGG	6.67	-8.96
NCU09600	site	patser	D	-262	-257	GCGGGG	6.67	-8.96
NCU09600	site	patser	D	-257	-252	GCGGGG	6.67	-8.96
NCU09770	site	patser	D	-835	-830	CTGGGG	6.31	-7.58
NCU09770	site	patser	D	-593	-588	GCGGAG	6.31	-7.58
NCU09770	site	patser	R	-566	-561	GTGGGG	6.31	-7.58
NCU09770	site	patser	D	-446	-441	GCGGGG	6.67	-8.96
NCU09770	site	patser	D	-432	-427	CTGGGG	6.31	-7.58
NCU09770	site	patser	D	-251	-246	GTGGGG	6.31	-7.58
NCU09770	site	patser	R	-199	-194	GCGGGG	6.67	-8.96
NCU09770	site	patser	R	-52	-47	CCGGAG	6.31	-7.58
NCU09770	site	patser	R	-37	-32	GCGGAG	6.31	-7.58
NCU10007	site	patser	R	-955	-950	GTGGGG	6.31	-7.58
NCU10007	site	patser	R	-922	-917	GCGGGG	6.67	-8.96
NCU10007	site	patser	D	-909	-904	GCGGGG	6.67	-8.96
NCU10007	site	patser	R	-328	-323	GCGGGG	6.67	-8.96
NCU10007	site	patser	R	-250	-245	CCGGGG	6.67	-8.96
