# Supplementary material for: Identification of the CRE-1 Cellulolytic Regulon in Neurospora crassa
Source: PLoS One. 2011 Sep 29;6(9):e25654. doi: 10.1371/journal.pone.0025654 (PMC3183063; doi:10.1371/journal.pone.0025654)
Supplement: Table S5 — (XLS) [file pone.0025654.s009.xls]

## Sheet: Sheet1
Table S5. Summary of ChIP-PCR with promoter fragments from putative target genes to identify CRE-1 targets. N/A indicates a failed ChIP-PCR.
Gene	Primer Name	Primer Sequence	Position	Annotation	Expression level in Δcre-1	Target of CRE-1
NCU04963	4963ChIP299Reverse	GGCTTGTTGCGTTCTAGAC	-702 to -720	probable monosaccharide transporter	increased on MM	N/A
	4963ChIP2Forward	GTTGGTATAGCTTCGGTTTG	-999 to -980			N/A
	4963ChIP443Forward	GCTGACGATGGGAATGGTC	-558 to -540			Yes
	4963ChIP710Reverse	GTATCATTGGCTGATGAC	-291 to -308			Yes
NCU06911	6911ChIP555Forward	GTCTAGATGTAAGCCCAGAG	-446 to -427	conserved hypothetical protein	increased on MM	No
	6911ChIP816Reverse	TCCGGGTTGGCTTCACATAG	-185 to -204			No
NCU07788	7788ChIP353Forward	CCAACCGACCGACCATCCCA	-648 to -629	related to transcription activator amyR	increased on MM	Yes
	7788ChIP568Reverse	GCCAGCGCCGACATATGCG	-433 to -451			Yes
NCU09805	9805ChIP407Forward	CATCGCTACAGCCGGCCTGTTG	-594 to -573	related to alpha-amylase A precursor	increased on MM	Yes
	9805ChIP612Reverse	GGAGGTAGTATTCGGTGCTG	-389 to -408			Yes
NCU08746	8746ChIP278Forward	GTACGACAACCATGGATCTG	-723 to -704	related to glucoamylase precursor	increased on MM	No
	8746ChIP512Reverse	GTGACGATTCACTGTCCCTC	-489 to -508			No
	8746ChIP697Forward	CTGGTGCAGCGGACTTGAC	-304 to -286			No
	8746ChIP879Reverse	CACCATCCATTAGGTATCAAG	-122 to -142			No
NCU04265	4265ChIP268Reverse	GATCAGCTTGGTCGACGAC	-733 to -751	related to beta-fructofuranosidase	increased on MM	Yes
	4265ChIP28Forward	GCACTCGTGCACGGACTTG	-955 to -973			Yes
NCU02855	2855ChIP140Forward	CAAGAAGCTCGGCCTACGTC	-861 to -842	probable endo-1,4-beta-xylanase A precursor	increased on Avicel	Yes
	2855ChIP652Reverse	CGATGGCACCCGAACTTCAC	-349 to -368			Yes
	2855ChIP592Forward	CACTACATATTCCCATCTTG	-409 to -390			No
	2855ChIP957Reverse	GTGAAGCTGCTGGCTGATG	-26 to -44			No
NCU03181	3181ChIP306Forward	GGTATCATCTTGCTAACGGT	-676 to -695	conserved hypothetical protein	increased on Avicel	Yes
	3181ChIP527Reverse	CTATAGTCGGACAACATGAG	-493 to -474			Yes
NCU06509	6509ChIP515Forward	CGACTTCACTCTCTTAGTCG	-486 to -467	conserved hypothetical protein	increased on Avicel	No
	6509ChIP893Reverse	GAGATTGGTCGCGGCACTCG	-108 to -127			No
NCU07190	7190ChIP268Forward	CGTTGATCTTCACACAAGC	-733 to -715	related to cellulose 1,4-beta-cellobiosidase II	increased on Avicel	Yes
	7190ChIP447Forward	CAGTCAAGGTGACATTACCA	-553 to -535			Yes
	7190ChIP709Reverse	CCAGGTCCCGAGACTTACC	-292 to -310			Yes
NCU07225	7225ChIP1kbForward	TCGGCATTTGTACTGCCT	-1000 to -983	probable endo-1,4-beta-xylanase B precursor	increased on Avicel	Yes
	7225ChIP256Forward	GAGACAAACCACCGAGTTG	-745 to -727			Yes
	7225ChIP377Forward	GATGGATCTAGCTTCGAGC	-624 to -606			No
	7225ChIP515Reverse	CATCTCCCAGTTAGTTGCCTC	-486 to -506			No
	7225ChIP711Reverse	CAACCCTGTTCTTGGATTTC	-271 to -290			No
	7225ChIPstartReverse	TTCGATGTCTTTGACCTTAG	-1 to -20			No
NCU07326	7326ChIP183Forward	GTCGGAAGGTCCTGAACAG	-818 to -800	related to putative arabinase	increased on Avicel	N/A
	7326ChIP343Forward	GACACACCAGGCAAGTGACG	-658 to -639			N/A
	7326ChIP543Reverse	CACGAGACGTCACCCTACTG	-458 to -477			N/A
NCU07340	7340ChIP146Forward	GTCAGGCGAGAATAGTGGTG	-855 to -836	cellulose 1,4-beta-cellobiosidase	increased on Avicel	Yes
	7340ChIP658Reverse	CAGCGCGCGCACTAGGCT	-360 to -343			Yes
	7340ChIP612Forward	GAGGCTAGGCACACTATG	-389 to -372			No
	7340ChIP980Reverse	GCGTGCTTGAGGATGATG	-21 to -38			No
NCU08760	8760ChIP437Forward	CTGTCAACGGCACACCATC	-564 to -546	related to family 61 endoglucanase	increased on Avicel	N/A
	8760ChIP673Forward	GATTATGGCACCTCACCTAC	-309 to -328			N/A
	8760ChIP692Reverse	GTAGGTGAGGTGCCATAATC	-328 to -309			N/A
	8760ChIP884Reverse	CTTGATCCAAGGACCGGATC	-117 to -136			N/A
NCU00762	762ChIP446Forward	CACGCTTCACCCAACACAG	-537 to -555	probable cellulase precursor	increased on Avicel	N/A
	762ChIP754Reverse	GAGGCCTTGGATCACGTCAG	-247 to -266			N/A
NCU08176	8176ChIP197Forward	CATGGTTGACATGCTATG	-804 to -787	probable pectate lyase	increased on Avicel	No
	8176ChIP490Reverse	CGTAAGCTGCTGGGTATCCGC	-511 to -531			No
GAPDH	GAPDH For	CGCGATACCTTCATCTTTCC		Target of RNA Pol II
	GAPDH Rev	TCTCGTCCACTTCCTCTTGG
Negative	Negative For	GCGGAGGGAGCTTCTTAATC		Negative control of ChIP-PCR
	Negative Rev	GTCCGAAACACACCCTTCAC
