# Supplementary material for: Identification of the CRE-1 Cellulolytic Regulon in Neurospora crassa
Source: PLoS One. 2011 Sep 29;6(9):e25654. doi: 10.1371/journal.pone.0025654 (PMC3183063; doi:10.1371/journal.pone.0025654)
Supplement: Table S7 — (XLS) [file pone.0025654.s011.xls]

## Sheet: Sheet1
Table S7 Primers used in cloning and quantitative real-time PCR
Primer name	Sequence(5'-3')	Gene Annotation	Purpose
8807-AF	TACTTCCAATCCAATGCAATGCAACGCGTACAGTCAG	cre-1	clone cre-1 into pNeurA under ccg-1 promoter
8807-R	CTCCCACTACCAATGCCCAACCGGTCCATCATCTC	cre-1	clone cre-1 into pNeurA under ccg-1 promoter
8807-DF	TACTTCCAATCCAATGCAGTGCATGAGGTTCGCATC	cre-1	clone cre-1 into pNeurD under native promoter
130 RT_F	GTTCGGCGTTACCTATGT	beta-glucosidase	qRT-PCR
130 RT_R	AGAGTCAAAGAGCGGCTTC	beta-glucosidase	qRT-PCR
3181 RT_F	CATCGACGCTTTAACAAGAA	conserved protein	qRT-PCR
3181 RT_R	AGGTAGGTGTTGCCGGATT	conserved protein	qRT-PCR
7340 RT_F	ATCTGGGAAGCGAACAAAG	cellobiohydrolase 1(cbh-1)	qRT-PCR
7340 RT_R	TAGCGGTCGTCGGAATAG	cellobiohydrolase 1(cbh-1)	qRT-PCR
762 RT_F	GAGTTCACATTCCCTGACA	enduglucanase 2(gh5-1)	qRT-PCR
762 RT_R	CGAAGCCAACACGGAAGA	enduglucanase 2(gh5-1)	qRT-PCR
7898 RT_F	TCAAGCCCGGTTACTATC	endoglucanase 4	qRT-PCR
7898 RT_R	AACCTGTCACCTGCAACT	endoglucanase 4	qRT-PCR
8807 RT_F	CTACTGCCATGTCCTCTC	cre-1	qRT-PCR
8807 RT_R	TATCAGGACCACTTTGGCTTC	cre-1	qRT-PCR
9680 RT_F	CCCATCACCACTACTACC	cellobiohydrolase 2(cbh-2)	qRT-PCR
9680 RT_R	CCAGCCCTGAACACCAAG	cellobiohydrolase 2(cbh-2)	qRT-PCR
act1 RT_F	TGATCTTACCGACTACCT	actin-1	qRT-PCR
act1 RT_R	CAGAGCTTCTCCTTGATG	actin-1	qRT-PCR
